# Supplementary material for: A LlWRKY33-LlHSFA4-LlCAT2 module confers resistance to Botrytis cinerea in lily
Source: Hortic Res. 2023 Nov 27;11(1):uhad254. doi: 10.1093/hr/uhad254 (PMC10809907; doi:10.1093/hr/uhad254)
Supplement: Web_Material_uhad254 [file web_material_uhad254.zip]

Archive with 12 entries (12 files):
- FigS1.jpg
- FigS2.jpg
- FigS3.jpg
- FigS4.jpg
- FigS5.jpg
- FigS6.jpg
- FigS7.jpg
- FigS8.jpg
- FigS9.jpg
- FigS10.jpg
- FigS11.jpg
- Supplementary Figures.docx
